# Supplementary material for: Chronic Rhinosinusitis—Microbiological Etiology, Potential Genetic Markers, and Diagnosis
Source: Int J Mol Sci. 2024 Mar 11;25(6):3201. doi: 10.3390/ijms25063201 (PMC10970433; doi:10.3390/ijms25063201)
Supplement: Supplementary file 1 [file ijms-25-03201-s001.zip]

Archive with 1 entries (1 files):
- ijms-2874605-supplementary.pdf
